# Supplementary material for: Transcriptional control of Clostridium autoethanogenum using CRISPRi
Source: Synth Biol (Oxf). 2021 Feb 10;6(1):ysab008. doi: 10.1093/synbio/ysab008 (PMC8062849; doi:10.1093/synbio/ysab008)
Supplement: ysab008_Supplementary_Data [file ysab008_supplementary_data.zip]

Archive with 2 entries (2 files):
- Supplementary Dataset.xlsx
- Supplementary Text.pdf
