# Supplementary material for: Transcriptional control of Clostridium autoethanogenum using CRISPRi
Source: Synth Biol (Oxf). 2021 Feb 10;6(1):ysab008. doi: 10.1093/synbio/ysab008 (PMC8062849; doi:10.1093/synbio/ysab008)
Supplement: ysab008_Supplementary_Data [file ysab008_supplementary_data.zip › Supplementary Dataset.xlsx]

## Sheet: S1 Plasmids
Supplementary Table 1: List of plasmids used in this study. The table also includes the main features of plasmids
Plasmid	Features	Reference
pIPL12-Cas9	Cas9 between NdeI and NheI sites in pIPL12	Nagaraju et al. (2016)
PMTL-83157-sADH-gRNAT1-HA	pMTL83157 with sgRNA targeting adh gene	Nagaraju et al. (2016)
pCRISPRi	pMTL83225 with IPL12-dCas9-psyn-sgRNA	This study

## Sheet: S2 Oligos
Supplementary Table 2: List of oligonucleotides used in this study. The table also includes the purpose of each oligonucleotide. Bold nucleotides have homology with template DNA. Guides correspond with Figure 2 and are named sequentially from 5’-3’ (i.e., the most 5’ guide is Guide 1)
Oligonucleotide	Sequence (5’->3’)	Purpose
Cas9-H840toA-F	GATTATGATGTAGATGCTATAGTTCCTC	Cas9 mutagenesis
Cas9-H840toA-R	ATAGCATCTACATCATAATCTGAAAGTC	Cas9 mutagenesis
Cas9-H10toA-F	ATTGGTCTTGCTATAGGAACAAA	Cas9 mutagenesis
Cas9-H10toA-R	GTTCCTATAGCAAGACCAATACTAT	Cas9 mutagenesis
18001	AAACCTATAAGAGAACAAGCTGAAAA	PCR amplification of sgRNA
18002	GGTATCGAGATAGCCAATAGAAAA	PCR amplification of sgRNA
CAETHG_2932-Guide-1-F	GTAATTATTTTTAATTATGTGTTTTAGAGCTAGAAATAGCAAG	Quick-change PCR for sgRNA reprogramming
CAETHG_2932-Guide-1-R	ACATAATTAAAAATAATTACCAACTTAATTTTAACTTTAAAAAATAAATTTGTC	Quick-change PCR for sgRNA reprogramming
CAETHG_2932-Guide-2-F	TATGTATTTAAAACATTTAGGTTTTAGAGCTAGAAATAGCAAG	Quick-change PCR for sgRNA reprogramming
CAETHG_2932-Guide-2-R	CTAAATGTTTTAAATACATACAACTTAATTTTAACTTTAAAAAATAAATTTGTC	Quick-change PCR for sgRNA reprogramming
CAETHG_2932-Guide-3-F	GCTATGTTATAATGACATAGGTTTTAGAGCTAGAAATAGCAAG	Quick-change PCR for sgRNA reprogramming
CAETHG_2932-Guide-3-R	CTATGTCATTATAACATAGCCAACTTAATTTTAACTTTAAAAAATAAATTTGTC	Quick-change PCR for sgRNA reprogramming
CAETHG_2932-Guide-4-F	TGAATGTAATATGGATGATGGTTTTAGAGCTAGAAATAGCAAG	Quick-change PCR for sgRNA reprogramming
CAETHG_2932-Guide-4-R	CATCATCCATATTACATTCACAACTTAATTTTAACTTTAAAAAATAAATTTGTC	Quick-change PCR for sgRNA reprogramming
CAETHG_2932-Guide-5-F	CTTGTTTCGGGGCTGTATGAGTTTTAGAGCTAGAAATAGCAAG	Quick-change PCR for sgRNA reprogramming
CAETHG_2932-Guide-5-R	TCATACAGCCCCGAAACAAGCAACTTAATTTTAACTTTAAAAAATAAATTTGTC	Quick-change PCR for sgRNA reprogramming
CAETHG_2932-Guide-6-F	TTATCTAAACTTCTTAAAAAGTTTTAGAGCTAGAAATAGCAAG	Quick-change PCR for sgRNA reprogramming
CAETHG_2932-Guide-6-R	TTTTTAAGAAGTTTAGATAACAACTTAATTTTAACTTTAAAAAATAAATTTGTC	Quick-change PCR for sgRNA reprogramming
CAETHG_0553 -Guide-1-F	GGATGTACAATCGCATCATAGTTTTAGAGCTAGAAATAGCAAG	Quick-change PCR for sgRNA reprogramming
CAETHG_0553 -Guide-1-R	TATGATGCGATTGTACATCCCAACTTAATTTTAACTTTAAAAAATAAATTTGTC	Quick-change PCR for sgRNA reprogramming
CAETHG_0553 -Guide-2-F	TTTCATGATAAAAAACATACGTTTTAGAGCTAGAAATAGCAAG	Quick-change PCR for sgRNA reprogramming
CAETHG_0553 -Guide-2-R	GTATGTTTTTTATCATGAAACAACTTAATTTTAACTTTAAAAAATAAATTTGTC	Quick-change PCR for sgRNA reprogramming
CAETHG_0553 -Guide-3-F	ATTTTTATATTTAATTTATTGTTTTAGAGCTAGAAATAGCAAG	Quick-change PCR for sgRNA reprogramming
CAETHG_0553 -Guide-3-R	AATAAATTAAATATAAAAATCAACTTAATTTTAACTTTAAAAAATAAATTTGTC	Quick-change PCR for sgRNA reprogramming
CAETHG_0553 -Guide-4-F	TTAGGAGGTTCTATTATGAAGTTTTAGAGCTAGAAATAGCAAG	Quick-change PCR for sgRNA reprogramming
CAETHG_0553 -Guide-4-R	TTCATAATAGAACCTCCTAACAACTTAATTTTAACTTTAAAAAATAAATTTGTC	Quick-change PCR for sgRNA reprogramming
CAETHG_0553 -Guide-5-F	GAAAAGAAAAACCCAGTGCCGTTTTAGAGCTAGAAATAGCAAG	Quick-change PCR for sgRNA reprogramming
CAETHG_0553 -Guide-5-R	GGCACTGGGTTTTTCTTTTCCAACTTAATTTTAACTTTAAAAAATAAATTTGTC	Quick-change PCR for sgRNA reprogramming
CAETHG_0459 -Guide-1-F	TTATAATTGTTACGAGAAAGGTTTTAGAGCTAGAAATAGCAAG	Quick-change PCR for sgRNA reprogramming
CAETHG_0459 -Guide-1-R	CTTTCTCGTAACAATTATAACAACTTAATTTTAACTTTAAAAAATAAATTTGTC	Quick-change PCR for sgRNA reprogramming
CAETHG_0459 -Guide-2-F	TGCTATGAAAGTAATTGCAAGTTTTAGAGCTAGAAATAGCAAG	Quick-change PCR for sgRNA reprogramming
CAETHG_0459 -Guide-2	TTGCAATTACTTTCATAGCACAACTTAATTTTAACTTTAAAAAATAAATTTGTC	Quick-change PCR for sgRNA reprogramming
CAETHG_0459-qF	ATATGGCGCAGTGGCATTA	qPCR primer
CAETHG_0459-qR	AAGCCCTTCGGATACATCAAA	qPCR primer
16S-qF	GTAGCGGTGAAATGCGTAGA	qPCR primer
16S-qR	GTCGATACCTCCTACACCTAGT	qPCR primer
qPCRstandard	ATTTCAAACTGGATATCTAGAGTGCGGGAGAGGAGAATGGAATTCCTAGTGTAGCGGTGAAATGCGTAGAGATTAGGAAGAACACCAGTGGCGAAGGCGATTCTCTGGACCGTAACTGACGCTGAGGCACGAAAGCGTGGGTAGCAAACAGGATTAGATACCCTGGTAGTCCACGCCGTAAACGATGAGTACTAGGTGTAGGAGGTATCGACCCCTTCTGTGCCGCAGTAAACACAATAAGTACTCCGCCTGGGAAGTACGAAAGGTACAGTAAATGAGGAAATAAGAAAAAAGTTTCAAAAAACTTTTAATATATGGCGCAGTGGCATTAGCAAAGTTTTAGATAAAGGGAAGTTTAAAGACAGTGTAGATAATGAATATAAAGATATGCTAACATAT…	gBlock® used for qPCR standard curve. Primer homology bolded.

## Sheet: S3 16S genes
Supplementary Table 3: C. autoethanogenum genes targeted with qPCR primers and grouped as “16S genes”
CAETHG_RS	CAETHG_
03910	R0080
09640	R0082
10420	R0084
10865	R0081
10935	R0078
11010	R0083
13345	R0085
13490	R0077
17660	R0079

## Sheet: S4 CFX Raw Data
Supplementary Table S4: Raw data from CFX Manager™ Software 3.1
qPCR1													qPCR2
Target	Efficiency %	Slope	Y-Intercept	R^2									Target	Efficiency %	Slope	Y-Intercept	R^2
16S	69.16	-4.38	48.119	0.987									16S	74.42	-4.139	47.579	0.976
tetR	66.94	-4.493	49.369	0.985									tetR	70.1	-4.334	49.525	0.977
Well	Fluor	Target	Content	Sample	Cq	Cq Mean	Cq Std. Dev	Starting Quantity (SQ)	Log Starting Quantity	SQ Mean	SQ Std. Dev		Well	Fluor	Target	Content	Sample	Cq	Cq Mean	Cq Std. Dev	Starting Quantity (SQ)	Log Starting Quantity	SQ Mean	SQ Std. Dev
A01	FAM	tetR	Unkn	KD 2	27.19	27.19	0	86510	4.937	86500	0		A01	FAM	tetR	Unkn-01	KD 2	27.29	27.32	0.041	134500	5.129	132000	2870
A02	FAM	tetR	Unkn	KD 5	26.77	26.77	0	107100	5.03	107000	0		A02	FAM	tetR	Unkn-02	KD 5	26.77	26.76	0.016	177400	5.249	178000	1500
A03	FAM	tetR	Unkn	KD 2	23.91	23.91	0	463700	5.666	464000	0		A03	FAM	tetR	Unkn-03	KD 2	23.95	23.92	0.05	794400	5.9	810000	21600
A04	FAM	tetR	Unkn	KD 5	26.71	26.71	0	110400	5.043	110000	0		A04	FAM	tetR	Unkn-04	KD 5	26.86	26.89	0.041	169700	5.23	167000	3630
A05	FAM	tetR	Unkn	KD 2	24.9	24.9	0	278600	5.445	279000	0		A05	FAM	tetR	Unkn-05	KD 2	24.88	24.81	0.089	486200	5.687	503000	23800
A06	FAM	tetR	Unkn	KD 5	27.52	27.52	0	72910	4.863	72900	0		A06	FAM	tetR	Unkn-06	KD 5	27.57	27.58	0.01	116200	5.065	116000	635
A07	FAM	tetR	Unkn	N 2	29.09	29.09	0	32670	4.514	32700	0		A07	FAM	tetR	Unkn-07	N 2	29.24	29.2	0.057	47840	4.68	48900	1470
A08	FAM	tetR	Unkn	N 5	26	26	0	158400	5.2	158000	0		A08	FAM	tetR	Unkn-08	N 5	26.18	26.32	0.204	243300	5.386	226000	24500
A09	FAM	tetR	Unkn	N 2	25.79	25.79	0	177100	5.248	177000	0		A09	FAM	tetR	Unkn-09	N 2	26.12	26.03	0.118	251600	5.401	263000	16400
A10	FAM	tetR	Unkn	N 5	27.45	27.45	0	75410	4.877	75400	0		A10	FAM	tetR	Unkn-10	N 5	27.49	27.39	0.136	121500	5.084	128000	9220
A11	FAM	tetR	Unkn	N 2	27.22	27.22	0	85080	4.93	85100	0		A11	FAM	tetR	Unkn-11	N 2	27.2	27.55	0.499	141500	5.151	119000	31300
A12	FAM	tetR	Unkn	N 5	27.9	27.9	0	60050	4.779	60100	0		A12	FAM	tetR	Unkn-12	N 5	28.08	28.04	0.05	88660	4.948	90300	2380
B01	FAM	tetR	Std		6.7	6.7	0	1674000000	9.224	1670000000	0		B01	FAM	tetR	Unkn-01	KD 2	27.35	27.32	0.041	130400	5.115	132000	2870
B02	FAM	tetR	Std		12.24	12.24	0	167400000	8.224	167000000	0		B02	FAM	tetR	Unkn-02	KD 5	26.75	26.76	0.016	179500	5.254	178000	1500
B03	FAM	tetR	Std		17.22	17.22	0	16700000	7.223	16700000	0		B03	FAM	tetR	Unkn-03	KD 2	23.88	23.92	0.05	825000	5.916	810000	21600
B04	FAM	tetR	Std		23.82	23.82	0	1670000	6.223	1670000	0		B04	FAM	tetR	Unkn-04	KD 5	26.91	26.89	0.041	164600	5.216	167000	3630
B05	FAM	tetR	Std		26.14	26.14	0	167000	5.223	167000	0		B05	FAM	tetR	Unkn-05	KD 2	24.75	24.81	0.089	519900	5.716	503000	23800
B06	FAM	tetR	Std		29.69	29.69	0	16700	4.223	16700	0		B06	FAM	tetR	Unkn-06	KD 5	27.59	27.58	0.01	115300	5.062	116000	635
B07	FAM	tetR	Std		34.04	34.04	0	1670	3.223	1670	0		B07	FAM	tetR	Unkn-07	N 2	29.16	29.2	0.057	49920	4.698	48900	1470
B09	FAM		NTC		N/A	0	0	N/A	N/A	0	0		B08	FAM	tetR	Unkn-08	N 5	26.47	26.32	0.204	208700	5.32	226000	24500
B10	FAM		NTC		N/A	0	0	N/A	N/A	0	0		B09	FAM	tetR	Unkn-09	N 2	25.95	26.03	0.118	274800	5.439	263000	16400
B11	FAM		NTC		N/A	0	0	N/A	N/A	0	0		B10	FAM	tetR	Unkn-10	N 5	27.29	27.39	0.136	134500	5.129	128000	9220
B12	FAM		NTC		38.22	38.22	0	N/A	N/A	N/A	0		B11	FAM	tetR	Unkn-11	N 2	27.91	27.55	0.499	97230	4.988	119000	31300
C01	FAM		NTC		N/A	0	0	N/A	N/A	0	0		B12	FAM	tetR	Unkn-12	N 5	28.01	28.04	0.05	92030	4.964	90300	2380
C02	FAM		NTC		40.63	40.63	0	N/A	N/A	N/A	0		C01	FAM	tetR	Std		8.02	8.02	0	1674000000	9.224	1670000000	0
C03	FAM		NTC		N/A	0	0	N/A	N/A	0	0		C02	FAM	tetR	Std		13.8	13.8	0	167400000	8.224	167000000	0
C04	FAM		NTC		N/A	0	0	N/A	N/A	0	0		C03	FAM	tetR	Std		18.31	18.31	0	16700000	7.223	16700000	0
C05	FAM		NTC		N/A	0	0	N/A	N/A	0	0		C04	FAM	tetR	Std		25.18	25.18	0	1670000	6.223	1670000	0
C06	FAM		NTC		37.94	37.94	0	N/A	N/A	N/A	0		C05	FAM	tetR	Std		27.55	27.55	0	167000	5.223	167000	0
C07	FAM		NTC		38.67	38.67	0	N/A	N/A	N/A	0		C06	FAM	tetR	Std		31.16	31.16	0	16700	4.223	16700	0
C08	FAM		NTC		N/A	0	0	N/A	N/A	0	0		C07	FAM	tetR	Std		33.84	33.84	0	1670	3.223	1670	0
C09	FAM		NTC		N/A	0	0	N/A	N/A	0	0		C09	FAM	tetR	NTC		N/A	0	0	N/A	N/A	0	0
C10	FAM		NTC		N/A	0	0	N/A	N/A	0	0		C10	FAM	tetR	NTC		N/A	0	0	N/A	N/A	0	0
C11	FAM		NTC		N/A	0	0	N/A	N/A	0	0		C11	FAM	tetR	NTC		N/A	0	0	N/A	N/A	0	0
C12	FAM		NTC		N/A	0	0	N/A	N/A	0	0		C12	FAM	tetR	NTC		N/A	0	0	N/A	N/A	0	0
E01	FAM	16S	Unkn	KD 2	24.4	24.4	0	260100	5.415	260000	0		D01	FAM	tetR	NTC		N/A	0	0	N/A	N/A	0	0
E02	FAM	16S	Unkn	KD 5	31.89	31.89	0	5074	3.705	5070	0		D02	FAM	tetR	NTC		N/A	0	0	N/A	N/A	0	0
E03	FAM	16S	Unkn	KD 2	21.23	21.23	0	1374000	6.138	1370000	0		D03	FAM	tetR	NTC		N/A	0	0	N/A	N/A	0	0
E04	FAM	16S	Unkn	KD 5	24.91	24.91	0	198900	5.299	199000	0		E01	FAM	16S	Unkn-13	KD 2	25.18	25.02	0.215	258500	5.412	282000	33600
E05	FAM	16S	Unkn	KD 2	20.16	20.16	0	2421000	6.384	2420000	0		E02	FAM	16S	Unkn-14	KD 5	32.63	32.69	0.088	4092	3.612	3950	194
E06	FAM	16S	Unkn	KD 5	23.08	23.08	0	520100	5.716	520000	0		E03	FAM	16S	Unkn-15	KD 2	21.61	21.51	0.141	1884000	6.275	1990000	156000
E07	FAM	16S	Unkn	N 2	31.03	31.03	0	7972	3.902	7970	0		E04	FAM	16S	Unkn-16	KD 5	25.27	25.2	0.095	245300	5.39	255000	13500
E08	FAM	16S	Unkn	N 5	31.58	31.58	0	5962	3.775	5960	0		E05	FAM	16S	Unkn-17	KD 2	20.56	20.41	0.207	3373000	6.528	3670000	422000
E09	FAM	16S	Unkn	N 2	29.86	29.86	0	14720	4.168	14700	0		E06	FAM	16S	Unkn-18	KD 5	23.44	23.3	0.196	679500	5.832	736000	80000
E10	FAM	16S	Unkn	N 5	34.44	34.44	0	1325	3.122	1330	0		E07	FAM	16S	Unkn-19	N 2	31.42	31.3	0.171	8020	3.904	8600	818
E11	FAM	16S	Unkn	N 2	34.13	34.13	0	1563	3.194	1560	0		E08	FAM	16S	Unkn-20	N 5	32.39	32.45	0.088	4675	3.67	4520	220
E12	FAM	16S	Unkn	N 5	29.91	29.91	0	14390	4.158	14400	0		E09	FAM	16S	Unkn-21	N 2	30.76	30.6	0.24	11540	4.062	12700	1700
F01	FAM	16S	Std		6.66	6.66	0	1674000000	9.224	1670000000	0		E10	FAM	16S	Unkn-22	N 5	35.49	35.23	0.364	832.2	2.92	970	195
F02	FAM	16S	Std		12.05	12.05	0	167000000	8.223	167000000	0		E11	FAM	16S	Unkn-23	N 2	34.41	34.25	0.227	1516	3.181	1660	210
F03	FAM	16S	Std		16.67	16.67	0	16700000	7.223	16700000	0		E12	FAM	16S	Unkn-24	N 5	30.81	30.69	0.175	11260	4.052	12100	1180
F04	FAM	16S	Std		23.1	23.1	0	1670000	6.223	1670000	0		F01	FAM	16S	Unkn-13	KD 2	24.87	25.02	0.215	306000	5.486	282000	33600
F05	FAM	16S	Std		25.25	25.25	0	167000	5.223	167000	0		F02	FAM	16S	Unkn-14	KD 5	32.75	32.69	0.088	3817	3.582	3950	194
F06	FAM	16S	Std		28.78	28.78	0	16700	4.223	16700	0		F03	FAM	16S	Unkn-15	KD 2	21.41	21.51	0.141	2104000	6.323	1990000	156000
F07	FAM	16S	Std		33.53	33.53	0	1670	3.223	1670	0		F04	FAM	16S	Unkn-16	KD 5	25.14	25.2	0.095	264400	5.422	255000	13500
F09	FAM		NTC		N/A	0	0	N/A	N/A	0	0		F05	FAM	16S	Unkn-17	KD 2	20.27	20.41	0.207	3970000	6.599	3670000	422000
F10	FAM		NTC		N/A	0	0	N/A	N/A	0	0		F06	FAM	16S	Unkn-18	KD 5	23.16	23.3	0.196	792600	5.899	736000	80000
F11	FAM		NTC		N/A	0	0	N/A	N/A	0	0		F07	FAM	16S	Unkn-19	N 2	31.18	31.3	0.171	9177	3.963	8600	818
F12	FAM		NTC		N/A	0	0	N/A	N/A	0	0		F08	FAM	16S	Unkn-20	N 5	32.51	32.45	0.088	4364	3.64	4520	220
G01	FAM		NTC		N/A	0	0	N/A	N/A	0	0		F09	FAM	16S	Unkn-21	N 2	30.43	30.6	0.24	13940	4.144	12700	1700
G02	FAM		NTC		N/A	0	0	N/A	N/A	0	0		F10	FAM	16S	Unkn-22	N 5	34.98	35.23	0.364	1109	3.045	970	195
G03	FAM		NTC		N/A	0	0	N/A	N/A	0	0		F11	FAM	16S	Unkn-23	N 2	34.09	34.25	0.227	1812	3.258	1660	210
G04	FAM		NTC		N/A	0	0	N/A	N/A	0	0		F12	FAM	16S	Unkn-24	N 5	30.56	30.69	0.175	12930	4.112	12100	1180
G05	FAM		NTC		N/A	0	0	N/A	N/A	0	0		G01	FAM	16S	Std		7.77	7.77	0	1674000000	9.224	1670000000	0
G06	FAM		NTC		N/A	0	0	N/A	N/A	0	0		G02	FAM	16S	Std		13.68	13.68	0	167400000	8.224	167000000	0
G07	FAM		NTC		N/A	0	0	N/A	N/A	0	0		G03	FAM	16S	Std		17.87	17.87	0	16700000	7.223	16700000	0
G08	FAM		NTC		N/A	0	0	N/A	N/A	0	0		G04	FAM	16S	Std		24.32	24.32	0	1670000	6.223	1670000	0
G09	FAM		NTC		35.91	35.91	0	N/A	N/A	N/A	0		G05	FAM	16S	Std		26.62	26.62	0	167000	5.223	167000	0
G10	FAM		NTC		N/A	0	0	N/A	N/A	0	0		G06	FAM	16S	Std		29.66	29.66	0	16700	4.223	16700	0
G11	FAM		NTC		N/A	0	0	N/A	N/A	0	0		G07	FAM	16S	Std		32.83	32.83	0	1670	3.223	1670	0
G12	FAM		NTC		N/A	0	0	N/A	N/A	0	0		G09	FAM	16S	NTC		N/A	0	0	N/A	N/A	0	0
													G10	FAM	16S	NTC		N/A	0	0	N/A	N/A	0	0
													G11	FAM	16S	NTC		N/A	0	0	N/A	N/A	0	0
													G12	FAM	16S	NTC		N/A	0	0	N/A	N/A	0	0
													H01	FAM	16S	NTC		N/A	0	0	N/A	N/A	0	0
													H02	FAM	16S	NTC		N/A	0	0	N/A	N/A	0	0
													H03	FAM	16S	NTC		N/A	0	0	N/A	N/A	0	0

## Sheet: 5-8 Sorting data+basic calcs
Supplementary Table S5: Summary of qPCR parameter						Supplementary Table S6: Sorted copy number data and calculation of adjusted Ct values													Supplementary Table S7: Calculation of relative expression using adjusted Ct values																	Supplementary Table S8: Basic tests on E-ΔCt relative expression
Slope	T1	T2.1	T2.2	µ						Copy number			Adjusted Ct									ΔCt							Relative expression (using ΔCt means)		ΔΔCt (using ΔCt means)	RE (using ΔΔCt means)	RE (Pfaffl method)			Day	ΔCt KD	ΔCt Control	E-ΔCt KD	E-ΔCt Control	log(E-ΔCt) KD	log(E-ΔCt) Control	Comparison	p-value
TetR	-4.493	-4.334	-4.334	-4.4135		Gene	Day	Sample	Bioreplicate	T1	T2.1	T2.2	T1	T2.1	T2.2	µ (bio)	SD (bio)		Day	Sample	Bioreplicate	T1	T2.1	T2.2	µ (tech)	SD (tech)	µ (bio)	SD (bio)	µ (tech)	µ (bio)	µ	µ	µ			2	0.27	-1.884	0.236	2.722	-1.444	1.002	t.test(ΔCt,KD-Control, Day 2)	0.08489
16S	-4.38	-4.139	-4.139	-4.2595		TetR	2	KD	1	86510	134500	130400	27.1868	27.2971	26.8707				2	KD	1	2.98649	2.30968	2.58306	2.71643	0.270062			0.236008							2	0.15	-4.192	0.235	9.281	-1.449	2.228	t.test(ΔCt, KD-Control, Day 5)	0.20356
						TetR	2	KD	2	463700	794400	825000	23.9106	23.9542	23.3347				2	KD	2	2.8764	2.53718	2.61365	2.72591	0.150491			0.234822							2	0.179	-6.696	0.079	35.14	-2.535	3.559		0.02774
Intercept						TetR	2	KD	3	278600	486200	519900	24.9047	24.8783	24.2198	25.2133	1.73093		2	KD	3	4.94801	4.50819	4.67324	4.76937	0.178649	3.4039	0.0510407	0.0792533	0.183361						5	1.911	-5.738	0.362	21.113	-1.016	3.05	t.test(ΔCt, KD-Control)	0.0142
TetR	49.369	49.525	49.525	49.447		TetR	2	Control	1	32670	47840	49920	29.0869	29.2428	28.7112				2	Control	1	-1.74279	-1.98745	-2.06381	-1.88421	0.141419			2.72245							5	4.545	-7.316	0.089	48.851	-2.416	3.889		0.00097
16S	48.119	47.579	47.579	47.849		TetR	2	Control	2	177100	251600	274800	25.7888	26.1183	25.4419				2	Control	2	-3.87439	-4.45782	-4.55971	-4.19158	0.317186			9.28119							5	-5.41	-2.189	17.74	3.201	2.876	1.163
						TetR	2	Control	3	85080	141500	97230	27.2193	27.2016	27.4333	27.3616	1.62576		2	Control	3	-6.70976	-7.02307	-6.34263	-6.6963	0.0134529	-4.25736	0.124509	35.1404	15.7147	7.66126	0.0170387	0.0151946
R²						TetR	5	KD	1	107100	177400	179500	26.7702	26.776	26.2582				5	KD	1	-4.91899	-5.66377	-6.13956	-5.41033	0.491339			17.7397							Median	0.224	-4.965	0.235	15.197	0.235	13.998	Notice that for ΔCt or log transformed relative expression the mean shifts towards the median - this is the intention of transformation/normalisation.
TetR	0.985	0.977	0.977	0.981		TetR	5	KD	2	110400	169700	164600	26.7109	26.8596	26.4243				5	KD	2	2.00038	1.77791	1.86631	1.91124	0.0891338			0.362076							Mean	0.274	-4.669	3.124	20.052	0.369	11.963
16S	0.987	0.976	0.976	0.9815		TetR	5	KD	3	72910	116200	115300	27.5205	27.5724	27.1066	26.9167	0.444845		5	KD	3	4.63838	4.32222	4.57954	4.54463	0.0937478	0.348514	0.188523	0.0893093	6.06369
						TetR	5	Control	1	158400	243300	208700	26.0065	26.1815	25.9693				5	Control	1	-5.37587	-6.01892	-6.18072	-5.73784	0.361978			21.113
Efficiency						TetR	5	Control	2	75410	121500	134500	27.4547	27.4884	26.8114				5	Control	2	-6.78856	-7.81434	-7.87283	-7.31607	0.527509			48.8514
TetR	66.94	70.1	70.1	68.52		TetR	5	Control	3	60050	88660	92030	27.8991	28.0815	27.5387	27.066	0.929661		5	Control	3	-1.80713	-2.53874	-2.60204	-2.18876	0.38163	-5.08089	0.0738374	3.20085	24.3884	5.42941	0.055802	0.0528268
16S	69.16	74.42	74.42	71.79		16S	2	KD	1	289000	287222	340000	24.2003	24.9874	24.2877																	0.0364204	0.0340107
						16S	2	KD	2	1.52667e+06	2.09333e+06	2.33778e+06	21.0342	21.417	20.7211
E						16S	2	KD	3	2690000	3.74778e+06	4.41111e+06	19.9567	20.3702	19.5465	21.8094	2.32521
TetR	1.6694	1.701	1.701	1.6852		16S	2	Control	1	8857.78	8911.11	10196.7	30.8297	31.2302	30.775
16S	1.6916	1.7442	1.7442	1.7179		16S	2	Control	2	16355.6	12822.2	15488.9	29.6631	30.5761	30.0016
				1.70155		16S	2	Control	3	1736.67	1684.44	2013.33	33.929	34.2247	33.776	31.619	2.08514
						16S	5	KD	1	5637.78	4546.67	4241.11	31.6891	32.4398	32.3978
						16S	5	KD	2	221000	272556	293778	24.7106	25.0817	24.558
						16S	5	KD	3	577889	755000	880667	22.8821	23.2502	22.5271	26.5682	4.84292
						16S	5	Control	1	6624.44	5194.44	4848.89	31.3824	32.2004	32.15
						16S	5	Control	2	1472.22	924.667	1232.22	34.2433	35.3028	34.6842
						16S	5	Control	3	15988.9	12511.1	14366.7	29.7063	30.6203	30.1407	32.1469	2.3096

## Sheet: S9+S10 Data for R
Supplementary Table S9: Data for R (Copy number)						Supplementary Table S10: Data for R (Copy number ratio)
Gene	Day	Sample	Bioreplicate	Copy		Day	Sample	Bioreplicate	Copy number ratio (tetR/16S)			CorCopy
TetR	2	KD	1	109480					T1	T2.1	T2.2
TetR	2	KD	2	636700		2	KD	BR1	0.299343	0.468279	0.383529	2383646
TetR	2	KD	3	390825		2	KD	BR2	0.303734	0.37949	0.352899	2232287
TetR	2	N	1	40775		2	KD	BR3	0.103569	0.12973	0.117861	757485
TetR	2	N	2	220150		2	N	BR1	3.68828	5.36858	4.89572	29056134
TetR	2	N	3	102223		2	N	BR2	10.8281	19.6222	17.7418	94665741
TetR	5	KD	1	142775		2	N	BR3	48.9904	84.004	48.293	374009955
TetR	5	KD	2	138775		5	KD	BR1	18.9968	39.0176	42.3238	186728010
TetR	5	KD	3	94330		5	KD	BR2	0.499548	0.622625	0.560287	3611457
TetR	5	N	1	192200		5	KD	BR3	0.126166	0.153907	0.130924	886739
TetR	5	N	2	101705		5	N	BR1	23.9114	46.8385	43.0408	216531668
TetR	5	N	3	75198		5	N	BR2	51.2219	131.399	109.152	523295438
16S	2	KD	1	301306		5	N	BR3	3.75573	7.0865	6.4058	33526666
16S	2	KD	2	1871111
16S	2	KD	3	3384722
16S	2	N	1	9206
16S	2	N	2	15256
16S	2	N	3	1793
16S	5	KD	1	5016
16S	5	KD	2	252083
16S	5	KD	3	697861
16S	5	N	1	5823
16S	5	N	2	1275
16S	5	N	3	14714
			16S sum (only for calculation of CorCopy)	6560166

## Sheet: S11 Results from analyses
Supplementary Table S11: Summary of results from R and SigmaPlot
Method	Relative expression			Prediction using model means
	µ	LL	UL	KD C#tetR/C#16S	N C#tetR/C#16S
log(EΔCt)	0.0308382	0.00225718	0.421321	0.368985	11.9652
log(EΔCt)*	0.0146253	0.00241655	0.0885148	0.172734	11.8106
log(C#tetR/C#16S)	0.0283536	0.0019645	0.409229	0.558221	19.6878
log(C#tetR/C#16S)*	0.0132071	0.00212658	0.0820228	0.256148	19.3947
lm_d	0.0283548	0.00322748	0.249109	0.557977	19.6784
lm_d*	0.012794	0.00312349	0.0524055	0.251766	19.6784
glm.nb_d	0.154669	0.0271024	0.882671	4.99471	32.2929
glm.nb_d*	0.00931962	0.00354995	0.02518	0.300955	32.2927
Further models complete, but not shown in Table 2
ΔCt	0.0308405	0.00225662	0.421488	0.368923	11.9623
ΔCt*	0.0146223	0.00241355	0.0885879	0.172699	11.8106
aov	0.0283548	0.00321119	0.250373	0.557977	19.6784
lm	0.0283548	0.00321119	0.250373	0.557977	19.6784
lm*	0.0132056	0.00291626	0.0597981	0.259864	19.6784
lm(vcovCR)	0.0283548	0.00717672	0.112028	0.557977	19.6784
lm(vcovCR)*	0.0132056	0.00881449	0.0197841	0.259864	19.6784
lmer	0.0283548	0.00394495	0.203803	0.557977	19.6784
glm.nb(Cor)	0.0516669	0.00740619	0.360437	2.15387	41.6877
glm.nb(Cor)_d	0.154671	0.0271028	0.882675	4.99478	32.293
glm.nb*	0.00982711	0.00377192	0.0262958	0.310136	31.5592
glm.nb(Cor, vcovCR)	0.0516669	0.0117357	0.227466	2.15387	41.6877
glm.nb(vcovCR)*	0.00982711	0.00380983	0.0253481	0.310136	31.5592
glmer.nb	0.0328023	0.00540634	0.199024	1.03153	31.4468
Method key
EΔCt	Relative expression calculated using EΔCt data.
C#tetR/C#16S	Relative expression calculated using copy number ratio data.
*	Removal of outlier.
log	Natural logarithm transformation used.
lm	Linear (mixed) model.
glm.nb	Generalised linear (mixed) model, with Negative Binomial distribution.
_d	'Day' variable not implemented.
aov	AN(C)OVA model.
(vcovCR)	Model variance-covariance calculated by vcovCR (clubSandwich)
lmer	Linear mixed-effect model.
(Cor)	'CorCopy' used (essentially C#tetR/C#16S*sum[C#16S])
glmer.nb	Generalised linear mixed-effect model, with Negative Binomial distribution.
